# Supplementary material for: Linked dimensions of psychopathology and connectivity in functional brain networks
Source: Nat Commun. 2018 Aug 1;9:3003. doi: 10.1038/s41467-018-05317-y (PMC6070480; doi:10.1038/s41467-018-05317-y)
Supplement: Supplementary file 4 — Supplementary Data 1 [file 41467_2018_5317_MOESM4_ESM.xlsx]

## Sheet: Sheet1
Questions from the GOASESS Semi-Structured Interview
DSM	Label	Question
Attention Deficit Disorder	ADD011	Did you often have trouble paying attention or keeping your mind on your school, work, chores, or other activities that you were doing? (trouble paying attention)
	ADD012	Did you often have problems following instructions and often fail to finish school, work, or other things you meant to get done?
	ADD013	Did you often dislike, avoid, or put off school or homework (or any other activity requiring concentration) (problems following instructions)
	ADD014	Did you often lose things you needed for school or projects at home (assignments or books) or make careless mistakes in school work or other activities? (making careless mistakes)
	ADD015	Did you often have trouble making plans, doing things that had to be done in a certain kind of order, or that had a lot of different steps? (trouble making plans)
	ADD016	Did you often have people tell you that you did not seem to be listen- ing when they spoke to you or that you were daydreaming? (trouble listening)
	ADD020	Did you often have difficulty sitting still for more than a few minutes at a time, even after being asked to stay seated, or did you often fidget with your hands or feet or wiggle in your seat or were you ”always on the go”? (difficulty sitting still)
	ADD021	Did you often blurt out answers to other people’s questions before they finished speaking or interrupt people abruptly?
	ADD022	Did you often join other people’s conversations or have trouble waiting your turn (e.g., waiting in line, waiting for a teacher to call on you in class)? (difficulty waiting turns)
Agoraphobia	AGR001	Looking at this card, have you ever been very nervous or afraid of being in crowds (for example, a classroom, cafeteria, restaurant, or movie theater)?
	AGR002	Looking at this card, have you ever been very nervous or afraid of going to public places (such as a store or shopping mall)?
	AGR003	Looking at this card, have you ever been very nervous or afraid of being in an open field?
	AGR004	Looking at this card, have you ever been very nervous or afraid of going over bridges or through tunnels? (bridges/tunnels)
	AGR005	Looking at this card, have you ever been very nervous or afraid of traveling by yourself? (solo travel)
	AGR006	Looking at this card, have you ever been very nervous or afraid of traveling away from home? (leaving home)
	AGR007	Looking at this card, have you ever been very nervous or afraid of traveling in a car?
	AGR008	Looking at this card, have you ever been very nervous or afraid of using public transportation like a bus or SEPTA? (public transit)
Conduct Disorder	CDD001	Was there ever a time when you often did things that got you into trouble with adults like lying or stealing (something worth more than $5), from family, others, or stores?
	CDD002	Did you ever skip school, stay out at night later than you were supposed to (more than 2 hours), or run away from home overnight?
	CDD003	Did you ever set fires, break into cars, or destroy someone else’s property on purpose?
	CDD004	Do you have a probation officer or have you ever been on probation?
	CDD005	Did you often bully others (hitting, threatening or scaring someone who was younger or smaller), threaten or frighten someone on purpose, or often start physical fights with others?
	CDD006	Have you ever been physically cruel to an animal or person (on purpose)?
	CDD007	Did you ever try to hurt someone with a weapon (a bat, brick, broken bottle, knife, or gun)?
	CDD008	Did you ever threaten someone?
Depression	DEP001	Has there ever been a time when you felt sad or depressed most of the time? (feeling sad)
	DEP002	Has there ever been a time when you cried a lot, or felt like crying? (crying)
	DEP004	Has there ever been a time when you felt grouchy, irritable or in a bad mood most of the time; even little things would make you mad? (irritability)
	DEP006	Has there ever been a time when nothing was fun for you and you just weren’t interested in anything? (anhedonia)
Generalized Anxiety	GAD001	Have you ever been a worrier?
	GAD002	Did you worry a lot more than most children/people your age?
Manic Disorder	MAN001	Have there been times when you were much more active, excited or en- ergetic than usual, had problems sitting still, or needed to move around a lot? (overly energetic)
	MAN002	Has there ever been a time when you felt so full of energy that you couldn’t stop doing things and didn’t get tired?
	MAN003	Has there ever been a time when you felt like you hardly needed sleep?
	MAN004	Have there been times when you kept talking a lot, couldn’t stop talking, talked faster than usual, had thoughts faster than usual, or had so many ideas in your head that you could hardly keep track of them? (pressured speech)
	MAN005	Have you ever had a time when you felt much more happy or excited than you usually do when there was nothing special going on?
	MAN006	Have you ever had a time when you felt like you could do almost anything?
	MAN007	Has there ever been a time when you felt unusually grouchy, cranky, or irritable; when the smallest things would make you really mad? (irritability)
Obsessive Compulsive Disorder	OCD001	Have you ever been bothered by thoughts that don’t make sense to you, that come over and over again and won’t go away, such as concern with harming others/self? (thoughts of harming)
	OCD002	Have you ever been bothered by thoughts that don’t make sense to you, that come over and over again and won’t go away, such as pictures of violent things?
	OCD003	Have you ever been bothered by thoughts that don’t make sense to you, that come over and over again and won’t go away, such as thoughts about contamination/germs/illness?
	OCD004	Have you ever been bothered by thoughts that don’t make sense to you, that come over and over again and won’t go away, such as fear that you would do something/say something bad without intending to?
	OCD005	Have you ever been bothered by thoughts that don’t make sense to you, that come over and over again and won’t go away, such as feelings that bad things that happened were your fault?
	OCD006	Have you ever been bothered by thoughts that don’t make sense to you, that come over and over again and won’t go away, such as forbid- den/bad thoughts?
	OCD007	Have you ever been bothered by thoughts that don’t make sense to you, that come over and over again and won’t go away, such as need for symmetry/exactness?
	OCD008	Have you ever been bothered by thoughts that don’t make sense to you, that come over and over again and won’t go away, such as religious thoughts?
	OCD011	Have you ever had to do something over and over again - that would have made you feel really nervous if you couldn’t do it, like cleaning or washing (for example, your hands, house)?
	OCD012	Have you ever had to do something over and over again - that would have made you feel really nervous if you couldn’t do it, like counting?
	OCD013	Have you ever had to do something over and over again - that would have made you feel really nervous if you couldn’t do it, like checking (for example, doors, locks, ovens)?
	OCD014	Have you ever had to do something over and over again - that would have made you feel really nervous if you couldn’t do it, like getting dressed over and over again?
	OCD015	Have you ever had to do something over and over again - that would have made you feel really nervous if you couldn’t do it, like going in and out a door over and over again?
	OCD016	Have you ever had to do something over and over again - that would have made you feel really nervous if you couldn’t do it, like ordering or arranging things?
	OCD017	Have you ever had to do something over and over again - that would have made you feel really nervous if you couldn’t do it, like doing things over and over again at bedtime, like arranging the pillows, sheets, or other things?
	OCD018	Have you ever saved up so many things that people complained or they got in the way?
	OCD019	Do you feel the need to do things just right (like they have to be perfect)?
Oppositional Defiant Disorder	ODD001	Was there a time when you often did things that got you into trouble with adults such as losing your temper, arguing with or talking back to adults, or being grouchy or irritable with them? (losing temper)
	ODD002	Was there a time when you often got into trouble with adults for refusing to do what they told you to do or for breaking rules at home/school? (breaking rules)
	ODD003	Did you often annoy other people on purpose or blame other people for your mistakes (excluding siblings)?
	ODD005	Did you often annoy other people on purpose or blame other people for your mistakes (excluding siblings)?
	ODD006	Were you often irritable or grouchy, or did you often get angry because you thought that things were unfair? (irritability due to unfairness)
Panic Disorder	PAN001	Have you ever had an attack like this?
	PAN003	Has there ever been a time when all of a sudden you felt very, very scared or uncomfortable - and your chest hurt, you couldn’t catch your breath, your heart beat very fast, you felt very shaky, and sweaty/tingly/numb in your hands or feet?
	PAN004	Has there ever been a time when all of a sudden, you felt that you were losing control, something terrible was going to happen, that you were going crazy, or going to die?
Specific Phobia	PHB001	Looking at this card, have you ever been very nervous or afraid of animals or bugs, like dogs, snakes, or spiders?
	PHB002	Looking at this card, have you ever been very nervous or afraid of being in really high places, like a roof or tall building?
	PHB003	Looking at this card, have you ever been very nervous or afraid of water or situations involving water, such as a swimming pool, lake, or ocean?
	PHB004	Looking at this card, have you ever been very nervous or afraid of storms, thunder, or lightning?
	PHB005	Looking at this card, have you ever been very nervous or afraid of doctors, needles, or blood?
	PHB006	Looking at this card, have you ever been very nervous or afraid of closed spaces, like elevators or closets?
	PHB007	Looking at this card, have you ever been very nervous or afraid of flying or airplanes?
	PHB008	Looking at this card, have you ever been very nervous or afraid of any other things or situations?
Psychosis	PSY001	Have you ever heard voices when no one was there? (auditory verbal hallucination)
	PSY029	Have you ever seen visions or seen things which other people could not see?
	PSY050	Have you ever smelled strange odors other people could not smell?
	PSY060	Have you ever had strange feelings in your body like things were crawling on you or someone touching you and nothing or no one was there?
	PSY070	Have you ever believed in things that most other people or your parents don’t believe in?
	PSY071	Have you ever believed in things and later found out they weren’t true, like people being out to get you, or talking about you behind your back, or controlling what you do or think? (persecutory/suspicious)
Subthreshold Psychosis	SIP003	I think that I have felt that there are odd or unusual things going on that I can’t explain. (odd/unusual thoughts)
	SIP004	I think that I might be able to predict the future.
	SIP005	I may have felt that there could possibly be something interrupting or controlling my thoughts, feelings, or actions. (thought control)
	SIP006	I have had the experience of doing something differently because of my superstitions. (superstitions)
	SIP007	I think I may get confused at times whether something I experience or perceive may be real or may be just part of my imagination or dreams. (reality confusion)
	SIP008	I have thought that it might be possible that other people can read my mind, or that I can read others’ minds
	SIP009	I wonder if people may be planning to hurt me or even may be about to hurt me.
	SIP010	I believe that I have special natural or supernatural gifts beyond my talents and natural strengths.
	SIP011	I think I might feel like my mind is ”playing tricks” on me. (mind tricks)
	SIP012	I have had the experience of hearing faint or clear sounds of people or a person mumbling or talking when there is no one near me. (auditory perception)
	SIP013	I think that I may hear my own thoughts being said out loud. (audible thoughts)
	SIP014	I have been concerned that I might be ”going crazy.”
	SIP027	Do people ever tell you that they can’t understand you?
	SIP028	Do people ever seem to have difficulty understanding you?
	SIP032	Do you ever feel a loss of sense of self or feel disconnected from yourself or your life? (loss sense of self)
	SIP033	Has anyone pointed out to you that you are less emotional or connected to people than you used to be?
	SIP038	Within the past 6 months, are you having a harder time getting your work or schoolwork done?
	SIP039	Within the past 6 months, are you having a harder time getting normal activities done?
PTSD	PTD001	Have you ever been very upset by seeing a dead body or by seeing pictures of the dead body of somebody you knew well?
Treatment Seeking	SCR001	Have you ever talked to a counselor, psychologist, social worker, psychiatrist or some other professional about your feelings or problems with your mood or behaviors?
	SCR006	Are you currently taking medication because of your emotions and/or behaviors?
	SCR007	Have you ever had to go to a hospital and stay overnight because of problems with your mood, feelings, or how you were acting?
	SCR008	Have you or anyone else (like your friends, parents, or teachers) ever thought you needed help because of problems with your mood, feelings, or how you were acting?
Separation Anxiety	SEP500	Since you were 5 years old, has there ever been a time when you had a lot of worries about your (attachment figures) and were very upset or got sick (for example, felt sick to your stomach, headaches, thrown-up) when you were away from him/her?
	SEP508	Has there ever been a time when you wanted to stay home from school or not go to other places (for example, sleep-overs) without your (attachment figures)?
	SEP509	When you knew that you were going to be away from home or (at- tachment figure(s)), did you get very upset and worry (e.g., when you learned (attachment figure(s)) were going on an upcoming trip or night out)?
	SEP510	Did you ever worry/have bad dreams about something terrible happen- ing to you or your (attachment figures) so that you would not see them again?
	SEP511	Were you scared to be alone in your room (or any place in your house) or did you need your (attachment figure(s)) to stay with you while you fell asleep?
Social Phobia	SOC001	Looking at this card, was there ever a time in your life when you felt afraid or uncomfortable or really, really shy with people, like meeting new people, going to parties, or eating or drinking, writing or doing homework in front of others? (focus of social situation)
	SOC002	Looking at this card, was there ever a time in your life when you felt afraid or uncomfortable talking on the telephone or with people your own age who you don’t know very well? (novel social situations)
	SOC003	Looking at this card, was there ever a time in your life when you felt afraid or uncomfortable when you had to do something in front of a group of people, like speaking in class?
	SOC004	Looking at this card, was there ever a time in your life when you felt afraid or uncomfortable acting, performing, giving a talk/speech, play- ing a sport or doing a musical performance, or taking an important test or exam (even though you studied enough)? (public performance)
	SOC005	Looking at this card, was there ever a time in your life when you felt afraid or uncomfortable because you were the center of attention and were concerned something embarrassing might happen and you felt very afraid or felt uncomfortable? (center of attention)
Suicidality	SUI001	Have you ever thought a lot about death or dying?
	SUI002	Have you ever thought about killing yourself? (suicidality)
